# Supplementary material for: Tree Growth Under Climate Change: Evidence From Xylogenesis Timings and Kinetics
Source: Front Plant Sci. 2020 Feb 18;11:90. doi: 10.3389/fpls.2020.00090 (PMC7040628; doi:10.3389/fpls.2020.00090)
Supplement: Supplementary file 2 [file Table_1.xlsx]

## Sheet: Sheet1
	Table S1. Generalized additive mixed models (GAMMs) fitted to the number of cambial (nC), enlargement (nE), cell wall thickness (nL), and mature cells (nM), using tree identity as random effect. Models are compared using the Akaike Information Criterion (AIC). The best candidate model shows a ∆AIC value of zero (in bold) and differences between this and alternative models are reported.
	Dependent variable	model	Linear response	Smoothing term	df (AIC)	AIC	ΔAIC	dfnum	dfden	F	p
	nC	m1		s(DOY)	5	-454.108	6.38	2	554	2496.07	< 0.001
		m2	treat	s(DOY)	7	-460.488	0	4	552	2474.63	< 0.001
		m3	treat	s(DOY):treat	11	-431.003	29.4852	6	550	1661.81	< 0.001
	nE	m1		s(DOY)	5	2926.27	292.412	2	554	17.7653	< 0.001
		m2	treat	s(DOY)	7	2894.03	260.166	4	552	21.0488	< 0.001
		m3	treat	s(DOY):treat	11	2633.86	0	6	550	12.4488	< 0.001
	nL	m1		s(DOY)	5	1499.55	68.845	2	554	4.84846	0.008
		m2	treat	s(DOY)	7	1496.57	65.862	4	552	4.83057	< 0.001
		m3	treat	s(DOY):treat	11	1430.71	0	6	550	2.87909	0.009
	nM	m1		s(DOY)	5	844.562	71.1778	2	554	203.08	< 0.001
		m2	treat	s(DOY)	7	837.906	64.5222	4	552	143.266	< 0.001
		m3	treat	s(DOY):treat	11	773.384	0	6	550	132.259	< 0.001
