# Supplementary material for: Tree Growth Under Climate Change: Evidence From Xylogenesis Timings and Kinetics
Source: Front Plant Sci. 2020 Feb 18;11:90. doi: 10.3389/fpls.2020.00090 (PMC7040628; doi:10.3389/fpls.2020.00090)
Supplement: Supplementary file 3 [file Table_2.xlsx]

## Sheet: Sheet1
	Table S2. Generalized additive mixed models (GAMMs) fitted to the lumen diameter (LD), and cell wall thickness (CWT), using tree identity as random effect. Models are compared using the Akaike Information Criterion (AIC). The best candidate model shows a ∆AIC value of zero (in bold) and differences between this and alternative models are reported.
	Dependent variable	model	Linear response	Smoothing term	df (AIC)	AIC	ΔAIC	dfnum	dfden	F	p
	LD	m1		s(DOY)	5	296.459	84.0073	2	4484	4815.94	< 0.001
		m2	treat	s(DOY)	7	299.889	87.4369	4	4482	2541.24	< 0.001
		m3	treat	s(DOY):treat	11	212.452	0	6	4480	1704.08	< 0.001
	CWT	m1		s(DOY)	5	-1916.49	102.197	2	4484	1179.34	< 0.001
		m2	treat	s(DOY)	7	-1915.79	102.894	4	4482	756.961	< 0.001
		m3	treat	s(DOY):treat	11	-2018.69	0	6	4480	505.816	< 0.001
